# Supplementary material for: Placental Remote Control of Fetal Metabolism: Trophoblast mTOR Signaling Regulates Liver IGFBP-1 Phosphorylation and IGF-1 Bioavailability
Source: Int J Mol Sci. 2023 Apr 14;24(8):7273. doi: 10.3390/ijms24087273 (PMC10138459; doi:10.3390/ijms24087273)
Supplement: Supplementary file 1 [file ijms-24-07273-s001.zip]

Archive with 1 entries (1 files):
- ijms-2267382-supplementary.pdf
